# Supplementary material for: Effect of Juglone and Other Allelochemicals in Walnut Leaves on Yield, Quality and Metabolites of Snack Cucumber (Cucumis sativus L.)
Source: Foods. 2023 Jan 12;12(2):371. doi: 10.3390/foods12020371 (PMC9858246; doi:10.3390/foods12020371)
Supplement: Supplementary file 1 [file foods-12-00371-s001.zip]

Archive with 1 entries (1 files):
- foods-2108413-supplementary.pdf
